# Supplementary material for: Monitoring the Surface Energy Change of Nanoparticles in Functionalization Reactions with the NanoTraPPED Method
Source: Nanomaterials (Basel). 2023 Mar 31;13(7):1246. doi: 10.3390/nano13071246 (PMC10097230; doi:10.3390/nano13071246)
Supplement: Supplementary file 1 [file nanomaterials-13-01246-s001.zip]

Archive with 1 entries (1 files):
- nanomaterials-2317464-supplementary.pdf
